# Supplementary material for: Beat-to-Beat Patterning of Sinus Rhythm Reveals Non-linear Rhythm in the Dog Compared to the Human
Source: Front Physiol. 2020 Jan 22;10:1548. doi: 10.3389/fphys.2019.01548 (PMC6990411; doi:10.3389/fphys.2019.01548)
Supplement: Supplementary file 1 [file Data_Sheet_1.zip]

Archive with 9 entries (9 files):
- Supplementary Material/Suplementary Table 1.docx
- Supplementary Material/Supplementary Video 1 and 2.pptx
- Supplementary Material/Supplementary Video 3.pptx
- Supplementary Material/Supplementary Video 4.pptx
- Supplementary Material/Supplementary Video 5.pptx
- Supplementary Material/Supplementary Video 6.pptx
- Supplementary Material/Supplementary Video 7.pptx
- Supplementary Material/Supplementary Video 8.pptx
- Supplementary Material/Supplementary Video 9.pptx
